# Supplementary material for: Kinetics of Neutralizing Antibodies of COVID-19 Patients Tested Using Clinical D614G, B.1.1.7, and B 1.351 Isolates in Microneutralization Assays
Source: Viruses. 2021 May 26;13(6):996. doi: 10.3390/v13060996 (PMC8229637; doi:10.3390/v13060996)
Supplement: Supplementary file 1 [file viruses-13-00996-s001.zip]

Archive with 1 entries (1 files):
- viruses-1217873-supplementary.xlsx
