# Supplementary material for: Kinetics of Neutralizing Antibodies of COVID-19 Patients Tested Using Clinical D614G, B.1.1.7, and B 1.351 Isolates in Microneutralization Assays
Source: Viruses. 2021 May 26;13(6):996. doi: 10.3390/v13060996 (PMC8229637; doi:10.3390/v13060996)
Supplement: Supplementary file 1 [file viruses-13-00996-s001.zip › viruses-1217873-supplementary.xlsx]

## Sheet: Table S1
	Table S1: Sample information and results.
	Id	Sample	Severity	Days after onset of sympoms	Finland/1/2020, VE6	Finland/1/2020, VE6-TMPRRS2-H10	C1P1	VoC1	VoC2	anti-Spike IgG titer	anti-NP IgG titer
	4a	COV-4	Home	35	40	80	40	80	<20	755	545
	4b			208	20	20	20	40	<20	740	467
	5a	COV-5	Home	41	40	40	320	80	20	2950	2155
	5b			132	40	40	80	40	20	1073	997
	5c			229	40	80	80	40	<20	1901	718
	8a	COV-8	Home	46	20	20	40	160	<20	1015	549
	8b			151	40	40	80	160	20	1841	354
	9a	COV-9	Home	30	<20	<20	40	40	<20	287	129
	9b			217	<20	20	<20	20	<20	93	52
	11a	COV-11	Home	27	80	40	320	640	<20	2369	819
	11b			124	20	20	80	320	<20	1682	429
	11c			242	20	<20	<20	40	<20	784	224
	14a	COV-14	Home	25	80	40	160	160	80	1737	980
	14b			156	80	40	80	160	40	954	233
	17a	COV-17	Home	28	<20	20	40	80	<20	450	69
	17b			197	<20	<20	<20	20	<20	361	41
	18a	COV-18	Home	27	20	20	40	80	<20	750	465
	18b			213	<20	20	<20	80	<20	262	68
	27a	COV-27	ICU	15	160	320	640	320	80	6588	8548
	27b			190	80	160	160	160	40	2496	4000
	30a	COV-30	Hospital, non-ICU	13	1280	1280	5120	2560	320	66084	108224
	30b			172	640	640	320	640	80	7413	28981
	31a	COV-31	Hospital, non-ICU	15	320	640	1280	320	40	4997	95856
	31b			183	40	40	80	80	20	2756	5856
	32a	COV-32	Hospital, non-ICU	21	320	640	1280	320	160	13852	21176
	32b			176	40	40	80	80	40	2502	3238
	36a	COV-36	Hospital, non-ICU	13	320	640	1280	640	320	3963	2333
	36b			106	80	160	640	320	80	6261	2041
	37a	COV-37	ICU	106	160	160	320	320	40	11576	31353
	37b			189	80	80	160	160	<20	4077	10192
	41a	COV-41	ICU	10	1280	1280	2560	1280	320	3335	1532
	41b			102	320	320	640	640	160	5215	1203
	43a	COV-43	Home	26	40	40	80	80	<20	1116	1165
	43b			133	40	40	80	80	<20	661	789
	46a	COV-46	Home	26	160	320	640	320	40	793	308
	46b			96	80	80	160	80	<20	614	334
	51a	COV-51	Home	72	20	20	80	80	<20	1226	4198
	51b			211	20	40	80	40	<20	745	1885

## Sheet: Table S2
	Table S2: Mutations of virus strains used in the study compared to strain Wuhan Hu-1. The genomic sequences of strains described in this study have been deposited to NCBI GenBank database under accession numbers MW717677 (85HEL [1.17]) and MW717678 (HEL-12-102 [1.1.351]).
	Strain	Gene	Difference to isolate Wuhan Hu-1
	FIN-1-P7	Spike	C21707T		H49Y
			D 23585-23600		DQTQTN 675-679
	C1P1 (B.1)	ORF1a	C241T
			C3037T
		ORF1b	C14408T		P314L
			C15324T
		Spike	A23403G		D614G
	85HEL (1.1.7)	ORF1a	C241T
			C913T
			G1231T		K322N
			C3037T
			C3267T		T1001I
			C5388A		A1708D
			C5986T
			T6954C		I2230T
			D11288-11297		D SGF 3675-3677
		ORF1b	C14408T		P314L
			C14676T
			C15279T
			T16176C
			A17615G		K1383R
			C18377T		T1637I
		Spike	D 21766-21766		D HV 69-70
			D 21994-21997		D Y144
			A23063T		N501Y
			C23271A		A570D
			A23403G		D614G
			C23604A		P681H
			C23709T		T716I
			T24506G		S982A
			G24914C		D1118H
		ORF8	C27972T		Q27*
			G28048T		R52I
			A28111G		Y73C
			T28245G		L118V
		N	D 28274
			GAT->CTA		D3L
			G2888C		G204R
			C28977T		S235F
	HEL-12-102 (1.1.351)	ORF1a		G174T
				C241T
				C1059T	T265I
				C3037T
				G5230T	K1655N
				A10323G	K3353R
				D 11288-11297	D SGF 3675-3677
		ORF1b		C14408T	P314L
				C17999T	T1511I
				C21191T	A2575V
		Spike		C21618T	T19I
				A21801C	D80A
				A22206G	D215G
				D 22287-22296	D ALH 243-245
				C22810T	K417N
				G23012A	E484K
				A23063T	N501Y
				A23403G	D614G
				C23664T	A701V
		ORF3a		C25509T
				G25536T	Q57H
				C25904T	S171L
		E		C26456T	P71L
		ORF8		A28254C	I121L
		N		C28887T	T205I

## Sheet: Table S3
	Table S3: Statistical tests and parameters.
	Groups	Test	Std. Test statistic	Adj. Sig. (2-tailed)	Adj. Sig. (2-tailed), pairwise	N	Effect size*
	Anti-NP-IgG vs. anti-spike-IgG	Wicoxon Signed Rank test	-0.51	0.960	NA	38	0.083
	Finland/1/2020: VE6 vs. VE6-TMPRRS2-H10	Friedman's Analysis of Variance by Ranks	1.204	<0.001	0.685	38	0.195
	Finland/1/2020 (VE6) vs. C1P1		5.162		0.000	38	0.837
	Finland/1/2020 (VE6-TMPRRS2-H10) vs. C1P1		3.957		0.000	38	0.642
	C1P1 vs. VoC1	Friedman's Analysis of Variance by Ranks	-0.344	<0.001	1.000	38	0.056
	C1P1 vs. VoC2		6.022		0.000	38	0.977
	VoC1 vs VoC2		6.366		0.000	38	1.033
	C1P1: Home vs. hospital	Mann-Whitney-test	4.166	0.000	NA	38	0.676
	VoC1: Home vs. hospital		3.812	0.000	NA	38	0.618
	VoC2: Home vs. hospital		4.513	0.000	NA	38	0.735
	Anti-NP-IgG: Home vs. hospital		4.751	0.000	NA	38	0.770
	Anti-spike-IgG: Home vs. hospital		4.993	0.000	NA	38	0.810
	C1P1: Under 150 vs. over 150 days	Mann-Whitney-test	-2.690	0.007	NA	38	0.436
	VoC1: Under 150 vs. over 150 days		-2.516	0.012	NA	38	0.408
	VoC2: Under 150 vs. over 150 days		-1.266	0.247	NA	38	0.205
	Anti-NP-IgG: Under 150 vs. over 150 days		-1.059	0.301	NA	38	0.172
	Anti-Spike-IgG: Under 150 vs. over 150 days		-1.210	0.235	NA	38	0.196
	Slope: C1P1 vs VoC1 vs VoC2	Friedman's Analysis of Variance by Ranks	NA	0.186	NA	7	NA
	Slope: C1P1 vs VoC1	Wicoxon Signed Rank test	0.712	0.476	NA	14	0.190
	Slope: C1P1 vs VoC2	Wicoxon Signed Rank test	1.355	0.176	NA	7	0.362
	Slope: VoC1 vs VoC2	Wicoxon Signed Rank test	0.000	1.000	NA	7	0.000
	* Effect sizes have been calculated with the formula of z/√n
